# Supplementary material for: Application of Nostoc sphaericum and Opuntia ficus-indica Mucilage in the Coagulation–Flocculation Process of Sanitary Landfill Leachate: An Optimization Study
Source: Polymers (Basel). 2026 Feb 13;18(4):474. doi: 10.3390/polym18040474 (PMC12944250; doi:10.3390/polym18040474)
Supplement: Supplementary file 1 [file polymers-18-00474-s001.zip]

Archive with 1 entries (1 files):
- polymers-4119821-supplementary.pdf
